# Supplementary material for: Identification and characterization of a novel Epstein-Barr Virus-encoded circular RNA from LMP-2 Gene
Source: Sci Rep. 2021 Jul 13;11:14392. doi: 10.1038/s41598-021-93781-w (PMC8277822; doi:10.1038/s41598-021-93781-w)
Supplement: Supplementary file 1 — Supplementary Information 1. [file 41598_2021_93781_MOESM1_ESM.xlsx]

## Sheet: psirc algorithm
Table S1. Identification of putative EBV circRNAs in GM12878 cell lines using psirc algorithm. All non-poly-A and poly-A junction read counts detected in whole cells, cytosol and nuclear fractions were listed.
				Whole cell				Cytosol				Nucleus
				non-poly-A		poly-A		non-poly-A		poly-A		non-poly-A		poly-A
Chromosome	Coordinate 1	Coordinate 2	Gene	Rep1	Rep2	Rep1	Rep2	Rep1	Rep2	Rep1	Rep2	Rep1	Rep2	Rep1	Rep2
EBV	14597	32954	EBNA-1, EBNA-2, EBNA-3A, EBNA-3B, EBNA-3C, EBNA-LP	653	66	27	272	352	384	327	413	2056	1615	1208	1221
EBV	14597	26808	EBNA-1, EBNA-2, EBNA-3A, EBNA-3B, EBNA-3C, EBNA-LP	653	66	27	272	352	384	327	413	2056	1615	1208	1221
EBV	14597	29881	EBNA-1, EBNA-2, EBNA-3A, EBNA-3B, EBNA-3C, EBNA-LP	653	66	27	272	352	384	327	413	2056	1615	1208	1221
EBV	14597	17589	EBNA-1, EBNA-2, EBNA-3A, EBNA-3B, EBNA-3C, EBNA-LP	653	66	27	272	352	384	327	413	2056	1615	1208	1221
EBV	14597	20662	EBNA-1, EBNA-2, EBNA-3A, EBNA-3B, EBNA-3C, EBNA-LP	653	66	27	272	352	384	327	413	2056	1615	1208	1221
EBV	14597	23735	EBNA-1, EBNA-2, EBNA-3A, EBNA-3B, EBNA-3C, EBNA-LP	653	66	27	272	352	384	327	413	2056	1615	1208	1221
EBV	17670	20662	EBNA-1, EBNA-2, EBNA-3A, EBNA-3B, EBNA-3C, EBNA-LP	653	66	27	272	352	384	327	413	2056	1615	1208	1221
EBV	17670	23735	EBNA-1, EBNA-2, EBNA-3A, EBNA-3B, EBNA-3C, EBNA-LP	653	66	27	272	352	384	327	413	2056	1615	1208	1221
EBV	17670	29881	EBNA-1, EBNA-2, EBNA-3A, EBNA-3B, EBNA-3C, EBNA-LP	653	66	27	272	352	384	327	413	2056	1615	1208	1221
EBV	17670	26808	EBNA-1, EBNA-2, EBNA-3A, EBNA-3B, EBNA-3C, EBNA-LP	653	66	27	272	352	384	327	413	2056	1615	1208	1221
EBV	17670	32954	EBNA-1, EBNA-2, EBNA-3A, EBNA-3B, EBNA-3C, EBNA-LP	653	66	27	272	352	384	327	413	2056	1615	1208	1221
EBV	20743	26808	EBNA-1, EBNA-2, EBNA-3A, EBNA-3B, EBNA-3C, EBNA-LP	653	66	27	272	352	384	327	413	2056	1615	1208	1221
EBV	20743	29881	EBNA-1, EBNA-2, EBNA-3A, EBNA-3B, EBNA-3C, EBNA-LP	653	66	27	272	352	384	327	413	2056	1615	1208	1221
EBV	20743	32954	EBNA-1, EBNA-2, EBNA-3A, EBNA-3B, EBNA-3C, EBNA-LP	653	66	27	272	352	384	327	413	2056	1615	1208	1221
EBV	20743	23735	EBNA-1, EBNA-2, EBNA-3A, EBNA-3B, EBNA-3C, EBNA-LP	653	66	27	272	352	384	327	413	2056	1615	1208	1221
EBV	23816	32954	EBNA-1, EBNA-2, EBNA-3A, EBNA-3B, EBNA-3C, EBNA-LP	653	66	27	272	352	384	327	413	2056	1615	1208	1221
EBV	23816	29881	EBNA-1, EBNA-2, EBNA-3A, EBNA-3B, EBNA-3C, EBNA-LP	653	66	27	272	352	384	327	413	2056	1615	1208	1221
EBV	23816	26808	EBNA-1, EBNA-2, EBNA-3A, EBNA-3B, EBNA-3C, EBNA-LP	653	66	27	272	352	384	327	413	2056	1615	1208	1221
EBV	26889	29881	EBNA-1, EBNA-2, EBNA-3A, EBNA-3B, EBNA-3C, EBNA-LP	653	66	27	272	352	384	327	413	2056	1615	1208	1221
EBV	26889	32954	EBNA-1, EBNA-2, EBNA-3A, EBNA-3B, EBNA-3C, EBNA-LP	653	66	27	272	352	384	327	413	2056	1615	1208	1221
EBV	29962	32954	EBNA-1, EBNA-2, EBNA-3A, EBNA-3B, EBNA-3C, EBNA-LP	653	66	27	272	352	384	327	413	2056	1615	1208	1221
EBV	14450	23948	EBNA-1, EBNA-2, EBNA-3A, EBNA-3B, EBNA-3C	289	45	27	225	425	497	292	399	1020	889	985	822
EBV	14450	33167	EBNA-1, EBNA-2, EBNA-3A, EBNA-3B, EBNA-3C	289	45	27	225	425	497	292	399	1020	889	985	822
EBV	14450	20875	EBNA-1, EBNA-2, EBNA-3A, EBNA-3B, EBNA-3C	289	45	27	225	425	497	292	399	1020	889	985	822
EBV	14450	27021	EBNA-1, EBNA-2, EBNA-3A, EBNA-3B, EBNA-3C	289	45	27	225	425	497	292	399	1020	889	985	822
EBV	14450	30094	EBNA-1, EBNA-2, EBNA-3A, EBNA-3B, EBNA-3C	289	45	27	225	425	497	292	399	1020	889	985	822
EBV	14450	14729	EBNA-1, EBNA-2, EBNA-3A, EBNA-3B, EBNA-3C	289	45	27	225	425	497	292	399	1020	889	985	822
EBV	14450	17802	EBNA-1, EBNA-2, EBNA-3A, EBNA-3B, EBNA-3C	289	45	27	225	425	497	292	399	1020	889	985	822
EBV	17523	33167	EBNA-1, EBNA-2, EBNA-3A, EBNA-3B, EBNA-3C, EBNA-LP	289	45	27	225	425	497	292	399	1020	889	985	822
EBV	17523	23948	EBNA-1, EBNA-2, EBNA-3A, EBNA-3B, EBNA-3C, EBNA-LP	289	45	27	225	425	497	292	399	1020	889	985	822
EBV	17523	27021	EBNA-1, EBNA-2, EBNA-3A, EBNA-3B, EBNA-3C, EBNA-LP	289	45	27	225	425	497	292	399	1020	889	985	822
EBV	17523	20875	EBNA-1, EBNA-2, EBNA-3A, EBNA-3B, EBNA-3C, EBNA-LP	289	45	27	225	425	497	292	399	1020	889	985	822
EBV	17523	30094	EBNA-1, EBNA-2, EBNA-3A, EBNA-3B, EBNA-3C, EBNA-LP	289	45	27	225	425	497	292	399	1020	889	985	822
EBV	17523	17802	EBNA-1, EBNA-2, EBNA-3A, EBNA-3B, EBNA-3C, EBNA-LP	289	45	27	225	425	497	292	399	1020	889	985	822
EBV	20596	30094	EBNA-1, EBNA-2, EBNA-3A, EBNA-3B, EBNA-3C, EBNA-LP	289	45	27	225	425	497	292	399	1020	889	985	822
EBV	20596	23948	EBNA-1, EBNA-2, EBNA-3A, EBNA-3B, EBNA-3C, EBNA-LP	289	45	27	225	425	497	292	399	1020	889	985	822
EBV	20596	33167	EBNA-1, EBNA-2, EBNA-3A, EBNA-3B, EBNA-3C, EBNA-LP	289	45	27	225	425	497	292	399	1020	889	985	822
EBV	20596	20875	EBNA-1, EBNA-2, EBNA-3A, EBNA-3B, EBNA-3C, EBNA-LP	289	45	27	225	425	497	292	399	1020	889	985	822
EBV	20596	27021	EBNA-1, EBNA-2, EBNA-3A, EBNA-3B, EBNA-3C, EBNA-LP	289	45	27	225	425	497	292	399	1020	889	985	822
EBV	23669	30094	EBNA-1, EBNA-2, EBNA-3A, EBNA-3B, EBNA-3C, EBNA-LP	289	45	27	225	425	497	292	399	1020	889	985	822
EBV	23669	23948	EBNA-1, EBNA-2, EBNA-3A, EBNA-3B, EBNA-3C, EBNA-LP	289	45	27	225	425	497	292	399	1020	889	985	822
EBV	23669	33167	EBNA-1, EBNA-2, EBNA-3A, EBNA-3B, EBNA-3C, EBNA-LP	289	45	27	225	425	497	292	399	1020	889	985	822
EBV	23669	27021	EBNA-1, EBNA-2, EBNA-3A, EBNA-3B, EBNA-3C, EBNA-LP	289	45	27	225	425	497	292	399	1020	889	985	822
EBV	26742	33167	EBNA-1, EBNA-2, EBNA-3A, EBNA-3B, EBNA-3C, EBNA-LP	289	45	27	225	425	497	292	399	1020	889	985	822
EBV	26742	27021	EBNA-1, EBNA-2, EBNA-3A, EBNA-3B, EBNA-3C, EBNA-LP	289	45	27	225	425	497	292	399	1020	889	985	822
EBV	26742	30094	EBNA-1, EBNA-2, EBNA-3A, EBNA-3B, EBNA-3C, EBNA-LP	289	45	27	225	425	497	292	399	1020	889	985	822
EBV	29815	33167	EBNA-1, EBNA-2, EBNA-3A, EBNA-3B, EBNA-3C, EBNA-LP	289	45	27	225	425	497	292	399	1020	889	985	822
EBV	29815	30094	EBNA-1, EBNA-2, EBNA-3A, EBNA-3B, EBNA-3C, EBNA-LP	289	45	27	225	425	497	292	399	1020	889	985	822
EBV	32888	33167	EBNA-1, EBNA-2, EBNA-3A, EBNA-3B, EBNA-3C, EBNA-LP	289	45	27	225	425	497	292	399	1020	889	985	822
EBV	11896	35259	IR1	71	12	3	16	26	27	20	27	348	509	755	929
EBV	870	951	LMP-2	54	92	0	0	0	0	0	0	26	9	0	0
EBV	14455	17802	EBNA-1, EBNA-2, EBNA-3A, EBNA-3B, EBNA-3C, EBNA-LP	9	0	5	16	18	20	17	24	60	60	43	21
EBV	14455	30094	EBNA-1, EBNA-2, EBNA-3A, EBNA-3B, EBNA-3C, EBNA-LP	9	0	5	16	18	20	17	24	60	60	43	21
EBV	14455	27021	EBNA-1, EBNA-2, EBNA-3A, EBNA-3B, EBNA-3C, EBNA-LP	9	0	5	16	18	20	17	24	60	60	43	21
EBV	14455	20875	EBNA-1, EBNA-2, EBNA-3A, EBNA-3B, EBNA-3C, EBNA-LP	9	0	5	16	18	20	17	24	60	60	43	21
EBV	14455	33167	EBNA-1, EBNA-2, EBNA-3A, EBNA-3B, EBNA-3C, EBNA-LP	9	0	5	16	18	20	17	24	60	60	43	21
EBV	14455	23948	EBNA-1, EBNA-2, EBNA-3A, EBNA-3B, EBNA-3C, EBNA-LP	9	0	5	16	18	20	17	24	60	60	43	21
EBV	41369	43150	BHRF1	5	5	0	7	0	1	2	1	74	55	17	35
EBV	539	788	LMP-2	4	1	0	0	0	0	0	0	0	0	0	0
EBV	14455	14729	EBNA-1, EBNA-2, EBNA-3A, EBNA-3B, EBNA-3C, EBNA-LP	4	0	4	4	7	5	2	4	19	24	8	3
EBV	108012	112379	BGLF3	4	2	0	1	0	0	0	0	1	0	1	1
EBV	108012	111383	BGLF3.5	4	0	0	1	0	0	0	0	0	0	1	1
EBV	108012	110880	BGLF4	4	0	0	1	0	0	0	0	0	0	1	1
EBV	359	951	LMP-2	3	0	0	0	0	0	0	0	0	0	0	0
EBV	14450	35615	EBNA-1, EBNA-2, EBNA-3A, EBNA-3B, EBNA-3C	3	1	0	0	0	0	0	0	0	1	0	0
EBV	17523	35615	EBNA-1, EBNA-2, EBNA-3A, EBNA-3B, EBNA-3C, EBNA-LP	3	1	0	0	0	0	0	0	0	1	0	0
EBV	20596	35615	EBNA-1, EBNA-2, EBNA-3A, EBNA-3B, EBNA-3C, EBNA-LP	3	1	0	0	0	0	0	0	0	1	0	0
EBV	23669	35615	EBNA-1, EBNA-2, EBNA-3A, EBNA-3B, EBNA-3C, EBNA-LP	3	1	0	0	0	0	0	0	0	1	0	0
EBV	26742	35615	EBNA-1, EBNA-2, EBNA-3A, EBNA-3B, EBNA-3C, EBNA-LP	3	1	0	0	0	0	0	0	0	1	0	0
EBV	29815	35615	EBNA-1, EBNA-2, EBNA-3A, EBNA-3B, EBNA-3C, EBNA-LP	3	1	0	0	0	0	0	0	0	1	0	0
EBV	128158	132397	BXLF1	3	2	0	0	0	0	0	0	3	4	3	4
EBV	359	788	LMP-2	2	2	0	0	0	0	0	0	0	0	0	0
EBV	539	951	LMP-2	2	0	0	0	0	0	0	0	0	0	0	0
EBV	14450	55263	EBNA-1, EBNA-2, EBNA-3A, EBNA-3B, EBNA-3C	2	0	0	0	0	0	1	0	0	0	0	0
EBV	17523	55263	EBNA-1, EBNA-2, EBNA-3A, EBNA-3B, EBNA-3C, EBNA-LP	2	0	0	0	0	0	1	0	0	0	0	0
EBV	20596	55263	EBNA-1, EBNA-2, EBNA-3A, EBNA-3B, EBNA-3C, EBNA-LP	2	0	0	0	0	0	1	0	0	0	0	0
EBV	23669	55263	EBNA-1, EBNA-2, EBNA-3A, EBNA-3B, EBNA-3C, EBNA-LP	2	0	0	0	0	0	1	0	0	0	0	0
EBV	26742	55263	EBNA-1, EBNA-2, EBNA-3A, EBNA-3B, EBNA-3C, EBNA-LP	2	0	0	0	0	0	1	0	0	0	0	0
EBV	29815	55263	EBNA-1, EBNA-2, EBNA-3A, EBNA-3B, EBNA-3C, EBNA-LP	2	0	0	0	0	0	1	0	0	0	0	0
EBV	32888	55263	EBNA-1, EBNA-2, EBNA-3A, EBNA-3B, EBNA-3C, EBNA-LP	2	0	0	0	0	0	0	0	0	0	0	0
EBV	55091	55263	EBNA-1, EBNA-3A, EBNA-3B, EBNA-3C	2	3	0	2	1	1	0	0	2	3	0	1
EBV	108012	109607	BGLF5	2	0	0	1	0	0	0	0	0	0	0	1
EBV	155785	158454	BALF4	2	0	1	5	1	0	3	3	5	2	25	61
EBV	155785	160450	BALF3	2	0	1	7	1	0	9	4	10	4	74	170
EBV	57	1682	LMP-2	1	0	0	0	0	0	0	0	0	0	0	0
EBV	1025	1495	LMP-2	1	0	0	0	0	0	0	0	0	0	0	0
EBV	14450	32954	EBNA-1, EBNA-2, EBNA-3A, EBNA-3B, EBNA-3C	1	0	0	0	0	0	0	0	0	0	1	1
EBV	14450	29881	EBNA-1, EBNA-2, EBNA-3A, EBNA-3B, EBNA-3C	1	0	0	0	0	0	0	0	0	0	1	1
EBV	14450	26808	EBNA-1, EBNA-2, EBNA-3A, EBNA-3B, EBNA-3C	1	0	0	0	0	0	0	0	0	0	1	1
EBV	14450	17589	EBNA-1, EBNA-2, EBNA-3A, EBNA-3B, EBNA-3C	1	0	0	0	0	0	0	0	0	0	1	1
EBV	14450	20662	EBNA-1, EBNA-2, EBNA-3A, EBNA-3B, EBNA-3C	1	0	0	0	0	0	0	0	0	0	1	1
EBV	14450	23735	EBNA-1, EBNA-2, EBNA-3A, EBNA-3B, EBNA-3C	1	0	0	0	0	0	0	0	0	0	1	1
EBV	17523	32954	EBNA-1, EBNA-2, EBNA-3A, EBNA-3B, EBNA-3C, EBNA-LP	1	0	0	0	0	0	0	0	0	0	1	1
EBV	17523	26808	EBNA-1, EBNA-2, EBNA-3A, EBNA-3B, EBNA-3C, EBNA-LP	1	0	0	0	0	0	0	0	0	0	1	1
EBV	17523	29881	EBNA-1, EBNA-2, EBNA-3A, EBNA-3B, EBNA-3C, EBNA-LP	1	0	0	0	0	0	0	0	0	0	1	1
EBV	17523	23735	EBNA-1, EBNA-2, EBNA-3A, EBNA-3B, EBNA-3C, EBNA-LP	1	0	0	0	0	0	0	0	0	0	1	1
EBV	17523	20662	EBNA-1, EBNA-2, EBNA-3A, EBNA-3B, EBNA-3C, EBNA-LP	1	0	0	0	0	0	0	0	0	0	1	1
EBV	20596	23735	EBNA-1, EBNA-2, EBNA-3A, EBNA-3B, EBNA-3C, EBNA-LP	1	0	0	0	0	0	0	0	0	0	1	1
EBV	20596	32954	EBNA-1, EBNA-2, EBNA-3A, EBNA-3B, EBNA-3C, EBNA-LP	1	0	0	0	0	0	0	0	0	0	1	1
EBV	20596	29881	EBNA-1, EBNA-2, EBNA-3A, EBNA-3B, EBNA-3C, EBNA-LP	1	0	0	0	0	0	0	0	0	0	1	1
EBV	20596	26808	EBNA-1, EBNA-2, EBNA-3A, EBNA-3B, EBNA-3C, EBNA-LP	1	0	0	0	0	0	0	0	0	0	1	1
EBV	23669	32954	EBNA-1, EBNA-2, EBNA-3A, EBNA-3B, EBNA-3C, EBNA-LP	1	0	0	0	0	0	0	0	0	0	1	1
EBV	23669	26808	EBNA-1, EBNA-2, EBNA-3A, EBNA-3B, EBNA-3C, EBNA-LP	1	0	0	0	0	0	0	0	0	0	1	1
EBV	23669	29881	EBNA-1, EBNA-2, EBNA-3A, EBNA-3B, EBNA-3C, EBNA-LP	1	0	0	0	0	0	0	0	0	0	1	1
EBV	26742	32954	EBNA-1, EBNA-2, EBNA-3A, EBNA-3B, EBNA-3C, EBNA-LP	1	0	0	0	0	0	0	0	0	0	1	1
EBV	26742	29881	EBNA-1, EBNA-2, EBNA-3A, EBNA-3B, EBNA-3C, EBNA-LP	1	0	0	0	0	0	0	0	0	0	1	1
EBV	29815	32954	EBNA-1, EBNA-2, EBNA-3A, EBNA-3B, EBNA-3C, EBNA-LP	1	0	0	0	0	0	0	0	0	0	1	1
EBV	35493	35615	EBNA-1, EBNA-2, EBNA-3A, EBNA-3B, EBNA-3C, EBNA-LP	1	1	0	0	0	0	0	0	0	0	0	0
EBV	41527	41945	BHRF1	1	0	0	0	0	0	0	0	4	4	3	1
EBV	46137	49688	BFRF1A	1	1	0	0	0	0	0	0	2	1	0	1
EBV	46445	49688	BFRF1	1	1	0	0	0	0	0	0	0	1	0	0
EBV	47421	49688	BFRF2	1	1	0	0	0	0	0	0	0	1	0	0
EBV	92414	93514	BRRF1	1	0	0	0	0	0	0	0	0	0	1	1
EBV	108012	108597	BBLF1	1	0	0	0	0	0	0	0	0	0	0	0
EBV	112203	117615	BGRF1	1	1	0	0	0	0	0	0	3	4	1	0
EBV	150916	155830	BALF5	1	0	0	0	0	0	1	0	9	5	33	35
EBV	1025	1196	LMP-2	0	1	0	0	0	0	0	0	0	0	0	0
EBV	1690	5859	BNRF1	0	0	0	2	0	0	0	1	1	1	0	5
EBV	6962	7136	EBER2	0	0	0	0	0	0	0	0	1	0	0	0
EBV	11231	37645	EBNA-2, EBNA-LP	0	0	0	0	0	0	0	0	0	0	0	1
EBV	12436	13588	BWRF1	0	0	0	2	1	2	1	0	27	39	66	50
EBV	14450	14516	EBNA-1, EBNA-2, EBNA-3A, EBNA-3B, EBNA-3C	0	0	0	0	0	0	0	0	0	0	0	1
EBV	14455	35615	EBNA-1, EBNA-2, EBNA-3A, EBNA-3B, EBNA-3C, EBNA-LP	0	0	0	0	0	0	0	0	0	0	0	0
EBV	17523	17589	EBNA-1, EBNA-2, EBNA-3A, EBNA-3B, EBNA-3C, EBNA-LP	0	0	0	0	0	0	0	0	0	0	0	1
EBV	20596	20662	EBNA-1, EBNA-2, EBNA-3A, EBNA-3B, EBNA-3C, EBNA-LP	0	0	0	0	0	0	0	0	0	0	0	1
EBV	23669	23735	EBNA-1, EBNA-2, EBNA-3A, EBNA-3B, EBNA-3C, EBNA-LP	0	0	0	0	0	0	0	0	0	0	0	1
EBV	26742	26808	EBNA-1, EBNA-2, EBNA-3A, EBNA-3B, EBNA-3C, EBNA-LP	0	0	0	0	0	0	0	0	0	0	0	1
EBV	29815	29881	EBNA-1, EBNA-2, EBNA-3A, EBNA-3B, EBNA-3C, EBNA-LP	0	0	0	0	0	0	0	0	0	0	0	1
EBV	32888	35615	EBNA-1, EBNA-2, EBNA-3A, EBNA-3B, EBNA-3C, EBNA-LP	0	1	0	0	0	0	0	0	0	1	0	0
EBV	32888	32954	EBNA-1, EBNA-2, EBNA-3A, EBNA-3B, EBNA-3C, EBNA-LP	0	0	0	0	0	0	0	0	0	0	0	1
EBV	37913	40428	BHLF1	0	0	0	0	4	11	2	0	5	52	16	8
EBV	38189	39727	IR2	0	0	0	0	0	1	0	0	0	1	0	0
EBV	40199	41192	OriLyt	0	0	0	0	0	0	0	0	0	3	0	0
EBV	40264	41308	DRleft	0	0	0	0	0	0	0	0	6	9	0	1
EBV	43592	44695	BFLF2	0	2	0	0	0	0	0	0	0	0	0	0
EBV	43592	46182	BFLF1	0	2	0	0	0	0	0	0	1	0	0	0
EBV	49120	49688	BFRF3	0	1	0	0	0	0	0	0	0	0	0	0
EBV	49676	59722	BPLF1	0	0	0	0	0	0	0	0	4	4	2	0
EBV	49676	62855	BOLF1	0	0	0	0	0	0	0	1	4	4	2	0
EBV	62549	66421	BORF1	0	0	0	0	0	0	0	0	1	1	2	2
EBV	63701	66421	BORF2	0	0	0	0	0	0	0	0	0	1	1	1
EBV	66336	69737	BaRF1	0	0	0	0	1	0	0	0	3	2	2	0
EBV	67372	69737	BMRF1	0	0	0	0	1	0	0	0	2	1	0	0
EBV	68311	69737	BMRF2	0	0	0	0	1	0	0	0	1	0	0	0
EBV	70274	74414	BSLF1	0	0	0	0	0	1	0	1	0	1	1	2
EBV	70274	71889	BSLF2	0	0	0	0	0	0	0	0	0	1	1	2
EBV	74414	75137	BSRF1	0	0	0	0	0	0	0	0	0	1	0	0
EBV	75140	76052	BLLF3	0	0	0	0	0	0	0	0	0	1	0	0
EBV	76039	76950	BLRF1	0	0	0	0	0	0	0	0	0	0	0	0
EBV	76952	79572	BLLF1	0	0	0	1	1	0	0	1	3	1	7	2
EBV	76952	77584	BLLF2	0	0	0	0	0	0	0	0	1	0	0	0
EBV	77682	78019	Repeat	0	0	0	0	1	0	0	1	0	0	5	0
EBV	88815	89487	BZLF2	0	0	0	0	0	1	0	1	0	0	0	0
EBV	93641	95318	BRRF2	0	0	0	0	0	0	0	0	1	0	1	2
EBV	97171	99059	BKRF2	0	0	0	0	0	0	0	0	0	1	0	0
EBV	97619	99059	BKRF3	0	0	0	0	0	0	0	0	0	1	0	0
EBV	98400	99059	BKRF4	0	0	0	0	0	0	0	0	0	0	0	0
EBV	99091	101526	BBLF4	0	0	0	0	0	0	0	0	1	0	1	1
EBV	101142	104057	BBRF1	0	0	0	0	0	0	0	0	0	2	1	2
EBV	103214	104057	BBRF2	0	0	0	0	0	0	0	0	0	0	0	0
EBV	103957	106305	BBLF2	0	0	0	0	0	0	0	0	0	1	0	1
EBV	106247	107630	BBRF3	0	0	0	0	0	0	0	0	0	1	0	0
EBV	112744	114195	BGLF2	0	0	0	0	0	0	0	0	1	2	0	0
EBV	112744	116317	BDLF4	0	0	0	0	0	0	0	0	1	4	1	0
EBV	112744	116567	BDLF3.5	0	1	0	0	0	0	0	0	1	4	1	0
EBV	112744	115695	BGLF1	0	0	0	0	0	0	0	0	1	3	1	0
EBV	117616	119739	BDLF2	0	0	0	0	0	0	0	0	0	0	0	0
EBV	117616	120649	BDLF1	0	0	0	0	0	0	0	0	0	0	0	0
EBV	120569	124973	BcLF1	0	1	0	0	0	0	0	0	1	2	1	1
EBV	124623	128237	BcRF1	0	5	0	0	0	0	0	0	0	1	4	4
EBV	126966	128237	BTRF1	0	0	0	0	0	0	0	0	0	0	1	1
EBV	128158	130572	BXLF2	0	1	0	0	0	0	0	0	3	1	1	1
EBV	132121	134437	BXRF1	0	0	0	0	0	0	0	0	0	1	0	0
EBV	132563	134437	BVRF1	0	0	0	0	0	0	0	0	0	1	0	0
EBV	134982	137006	BVRF2	0	0	0	0	0	0	0	0	0	0	0	1
EBV	135881	137006	BdRF1	0	0	0	0	0	0	0	0	0	0	0	0
EBV	140115	143258	LF3	0	0	0	0	0	0	0	0	0	0	0	1
EBV	142753	143991	oriLyt	0	0	0	0	0	0	0	0	7	9	2	2
EBV	142818	143875	DRright	0	0	0	0	0	0	0	0	7	9	0	1
EBV	148569	152186	BILF1	0	0	0	0	0	0	0	0	0	0	0	0
EBV	154808	156470	RPMS1	0	0	0	0	0	0	0	0	0	0	0	0
EBV	155090	160073	A73	0	0	0	0	0	0	2	0	0	0	3	16
EBV	158662	160078	BARF0	0	0	0	0	0	0	3	0	3	1	32	52
EBV	160091	163898	BALF2	0	0	0	0	0	0	0	0	0	1	2	2
EBV	166023	168553	LMP-1	0	0	0	0	0	0	0	0	0	0	0	0
EBV	166023	166377	BNLF2b	0	0	0	0	0	0	0	0	0	0	0	0
EBV	166023	166608	BNLF2a	0	1	0	0	0	0	0	1	0	0	1	0
EBV	169137	171273	TR	0	0	0	0	0	0	0	0	0	0	0	1
Reference genome for analysis: 'chrEBV_Akata' (https://github.com/flemingtonlab/public/tree/master/annotation)

## Sheet: customized in-house algorithm 2
Table X: Identification of circular splice junctions in GM12878 cell lines using customized in-house algorithms. All non-poly-A and poly-A junction read counts detected in total cells, cells, cytosol fraction and nuclear fraction were listed.
				Cell				Cytosol				Nucleus
				non-poly-A		poly-A		non-poly-A		poly-A		non-poly-A		poly-A
Chromosome	Coordinate 1	Coordinate 2	Gene	Rep1	Rep2	Rep1	Rep2	Rep1	Rep2	Rep1	Rep2	Rep1	Rep2	Rep1	Rep2
EBV	871	951	LMP-2	76	155	0	0	0	0	0	0	18	8	0	0
EBV	168670	168584	LMP-1	12	2	0	0	0	1	0	0	0	0	0	0
EBV	55190	55361	EBNA-1, EBNA-3A, EBNA-3B, EBNA-3C	5	3	0	0	0	1	0	0	1	1	0	0
EBV	540	788	LMP-2	4	1	0	0	0	0	0	0	0	0	0	0
EBV	1026	1682	LMP-2	4	0	0	0	0	0	0	0	0	0	0	0
EBV	360	788	LMP-2	3	5	0	0	0	0	0	0	0	0	0	0
EBV	540	951	LMP-2	3	0	0	0	0	0	0	0	0	0	0	0
EBV	55190	86442	EBNA-1, EBNA-3C	1	0	0	0	0	0	0	0	0	0	0	0
EBV	360	1495	LMP-2	0	3	0	0	0	0	0	0	0	0	0	0
EBV	1026	1196	LMP-2	0	2	0	0	0	0	0	0	0	0	0	0

## Sheet: find_circ algorithm
Table S2. Identification of putative EBV circRNAs in GM12878 cell lines using find_circ algorithm. All non-poly-A and poly-A junction read counts detected in whole cells, cytosol and nuclear fractions were listed.
				Whole cell				Cytosol				Nucleus
				non-poly-A		poly-A		non-poly-A		poly-A		non-poly-A		poly-A
Chromosome	Coordinate 1	Coordinate 2	Gene	Rep1	Rep2	Rep1	Rep2	Rep1	Rep2	Rep1	Rep2	Rep1	Rep2	Rep1	Rep2
EBV	870	951	LMP-2	165	298	0	0	0	0	0	0	34	14	0	0
EBV	11342	11479	EBNA-1, EBNA-2, EBNA-3A, EBNA-3B, EBNA-3C	18	16	0	0	0	0	0	0	0	0	0	0
EBV	11342	11657	EBNA-1, EBNA-2, EBNA-3A, EBNA-3B, EBNA-3C	13	11	0	6	0	2	0	0	0	0	0	0
EBV	109898	117124		9	6	0	0	0	0	0	0	0	0	0	0
EBV	116926	132655		8	0	0	0	0	0	0	0	0	0	0	0
EBV	55189	55361	EBNA-1, EBNA-3A, EBNA-3B, EBNA-3C	5	7	0	0	0	0	0	0	0	4	2	0
EBV	109898	138480		5	0	0	0	0	0	0	0	0	0	0	0
EBV	539	788	LMP-2	4	3	0	0	0	0	0	0	0	0	0	0
EBV	124029	138480		4	0	0	0	0	0	0	0	0	0	0	0
EBV	116926	138480		3	2	0	0	0	0	0	0	0	0	0	0
EBV	124029	132655		3	0	0	0	0	0	0	0	0	0	0	0
EBV	155266	159918	RPMS1	3	0	0	0	0	0	0	0	2	2	0	0
EBV	35589	35711	EBNA-1, EBNA-2, EBNA-3A, EBNA-3B, EBNA-3C, EBNA-LP	2	0	0	0	0	0	0	0	0	0	0	0
EBV	57	14832	LMP-2	0	0	0	0	0	0	0	0	0	0	2	0
EBV	57	35711		0	0	3	0	0	0	0	0	0	0	0	0
EBV	57	55361		0	0	0	6	0	0	8	3	0	0	8	11
EBV	1025	1196	LMP-2	0	3	0	0	0	0	0	0	0	0	0	0
EBV	5407	24048		0	0	0	0	0	0	0	0	0	0	0	2
EBV	6649	6732	EBER-1	0	0	0	0	0	0	0	0	4	2	0	0
EBV	6649	6764	EBER-1	0	0	0	0	0	0	0	0	2	0	0	0
EBV	11342	11649	EBNA-1, EBNA-2, EBNA-3A, EBNA-3B, EBNA-3C	0	4	0	0	0	0	0	0	0	0	0	0
EBV	36477	36759	EBNA-2	0	0	0	0	0	0	0	0	2	0	0	0
EBV	36739	36926	EBNA-2	0	0	0	0	0	0	0	0	0	0	0	3
EBV	36888	37074	EBNA-2	0	0	0	0	0	0	0	0	0	0	0	3
EBV	37086	37163	EBNA-2	0	0	0	0	0	0	0	0	0	0	2	0
EBV	41528	41628	BHRF1	0	0	0	0	0	0	0	0	0	2	0	0
EBV	41547	41978	BHRF1	0	0	0	0	0	0	0	0	3	4	7	5
EBV	41628	41778	BHRF1	0	0	0	0	0	0	0	0	0	2	0	0
EBV	42219	42468	BHRF1	0	0	0	0	0	0	0	0	0	2	0	0
EBV	42943	43064	BHRF1	0	0	0	0	0	0	0	0	0	0	9	3
EBV	55189	55366	EBNA-1, EBNA-3A, EBNA-3B, EBNA-3C	0	0	0	0	0	0	0	0	0	2	0	0
EBV	109898	110238	BGLF3, BGLF3.5, BGLF4	0	3	0	0	0	0	0	0	0	0	0	0
EBV	138422	155598	RPMS1	0	0	0	0	0	0	0	0	0	0	3	0
EBV	155266	166458		0	0	0	0	0	0	0	0	0	0	2	0
EBV	155457	155685	RPMS1	0	0	0	0	0	0	0	0	0	0	2	0
EBV	155457	158690	RPMS1	0	0	0	0	0	0	0	0	0	0	2	0
EBV	159375	159918	RPMS1	0	0	0	0	0	0	0	0	0	0	2	0
EBV	160022	160149	RPMS1	0	0	0	0	0	0	0	0	0	0	2	0
EBV	167415	167788		0	0	0	2	0	0	0	0	0	0	0	0
EBV	168187	168274		0	0	0	2	0	0	0	0	0	0	0	0
EBV	168583	168670	LMP-1	0	3	0	0	0	0	0	0	0	0	0	0
Reference genome for analysis: KC207813.1

## Sheet: LMP2_e4e6 (Q5)
	Figure S1. Linear LMP-2 (red arrow) and LMP-2 splice variant with LMP-2 exon 5 skipped (yellow arrow) were detected in EBV-positive cell lines, GM12878 and P3HR1in latent (UT) state, as well as in P3HR1 which undergo lytic reactivation (T) using 50 ng/mL TPA and 0.3 mM SB.

## Sheet: find_circ algorithm 2
Table S2: Identification of circular splice junctions in GM12878 cell lines using find_circ analysis. All non-poly-A and poly-A junction read counts detected in total cells, cells, cytosol fraction and nuclear fraction were listed.
				Cell				Cytosol				Nucleus
				non-poly-A		poly-A		non-poly-A		poly-A		non-poly-A		poly-A
Chromosome	Coordinate 1	Coordinate 2	Gene	Rep1	Rep2	Rep1	Rep2	Rep1	Rep2	Rep1	Rep2	Rep1	Rep2	Rep1	Rep2
EBV	870	951	LMP-2	165	298	0	0	0	0	0	0	34	14	0	0
EBV	539	788	LMP-2	4	3	0	0	0	0	0	0	0	0	0	0
EBV	155266	159918	RPMS1	3	0	0	0	0	0	0	0	2	2	0	0
EBV	35589	35711	EBNA-1, EBNA-2, EBNA-3A, EBNA-3B, EBNA-3C, EBNA-LP	2	0	0	0	0	0	0	0	0	0	0	0
EBV	1025	1196	LMP-2	0	3	0	0	0	0	0	0	0	0	0	0
EBV	6649	6732	EBER-1	0	0	0	0	0	0	0	0	4	2	0	0
EBV	6649	6764	EBER-1	0	0	0	0	0	0	0	0	2	0	0	0
EBV	36477	36759	EBNA-2	0	0	0	0	0	0	0	0	2	0	0	0
EBV	41528	41628	BHRF1	0	0	0	0	0	0	0	0	0	2	0	0
EBV	41547	41978	BHRF1	0	0	0	0	0	0	0	0	3	4	7	5
EBV	41628	41778	BHRF1	0	0	0	0	0	0	0	0	0	2	0	0
EBV	42219	42468	BHRF1	0	0	0	0	0	0	0	0	0	2	0	0
EBV	109898	110238	BGLF3, BGLF3.5, BGLF4	0	3	0	0	0	0	0	0	0	0	0	0
EBV	55189	55366	EBNA-1, EBNA-3A, EBNA-3B, EBNA-3C	0	0	0	0	0	0	0	0	0	2	0	0
EBV	168583	168670	LMP-1	0	3	0	0	0	0	0	0	0	0	0	0

## Sheet: miRNA prediction (with reads)
	Table S3: miRNA binding site and its type was predicted using Ken's methods.
		miRNA seed sites
		7A1	7m8	8
	hsa-miR-1252-5p	0	2	0
	hsa-miR-6770-5p	0	0	2
	hsa-miR-8063	0	2	0
	hsa-miR-28-5p	2	0	0
	hsa-miR-12120	0	2	0
	hsa-miR-3912-5p	0	2	0
	hsa-miR-1253	2	0	0
	hsa-miR-4276	0	2	0
	hsa-miR-3139	2	0	0
	hsa-miR-5190	0	0	2
	hsa-miR-6513-3p	0	2	0
	hsa-miR-4519	0	0	2
	hsa-miR-5094	0	2	0
	hsa-miR-708-5p	2	0	0
	hsa-miR-4274	2	0	0
	hsa-miR-648	0	2	0
	hsa-miR-595	0	0	2
	hsa-miR-621	0	2	0
	hsa-miR-6501-3p	0	1	0
	ebv-miR-BART18-5p	2	0	0
	ebv-miR-BART2-3p	2	0	0

## Sheet: ceRNA network
	Figure S2. circRNA–miRNA–mRNA regulatory network. The network consisting of circLMP-2_e5, 18 human miRNAs and 10 respective miRNA-targeted genes was generated by Cytoscape 3.8.2. TargetScan was applied to predict the target genes of each miRNA.

## Sheet: PANTHER
		Figure S3. PANTHER analysis of genes that potentially involved in circLMP-2_e5 ceRNA network.

## Sheet: RBP analysis
Table S4: RBP prediction using TESS, RBPDB and RBPmap softwares. human_MBNL1 is the only RBP that appeared in at least 2 software.
	Software used
	TESS	RBPDB	RBP map
human_CNOT4	√
human_FMR1	√
human_FXR1	√
human_HNRNPK	√
human_HNRNPL	√
human_HNRPLL	√
human_MATR3			√
human_MBNL1		√	√
human_RBM41			√
human_RBM45	√
human_SNRPA			√
human_SRSF1		√
human_SRSF7	√
human_ZC3H10	√
human_YTHDC1		√
human_EIF4B		√
human_ELAVL1		√
human_KHDRBS3		√
human_SRSF2			√
human_SRSF3			√
human_CUG-BP			√
human_SRSF5			√
TESS predict binding sites using the PWMs of 88 human/mouse RBPs collected from literature
RPBDB contains binding data on 272 RBPs, including 71 that have motifs in position weight matrix format, and 36 sets of sequences of in vivo-bound transcripts from immunoprecipitation experiments.

## Sheet: miRNA prediction
Table X: miRNA binding site prediction using RegRNA and XX methods.
	Software used
	RegRNA	Ken
hsa-miR-325	√
hsa-miR-3135b	√			None of the predicted miRNA binding site was found by both software.
hsa-miR-4669	√			Method used by Ken: psirc? Other?
hsa-miR-4685-5p	√
hsa-miR-1252-5p		√
hsa-miR-6770-5p		√
hsa-miR-8063		√
hsa-miR-28-5p		√
hsa-miR-12120		√
hsa-miR-3912-5p		√
hsa-miR-1253		√
hsa-miR-4276		√
hsa-miR-3139		√
hsa-miR-5190		√
hsa-miR-6513-3p		√
hsa-miR-4519		√
hsa-miR-5094		√
hsa-miR-708-5p		√
hsa-miR-4274		√
hsa-miR-648		√
hsa-miR-595		√
hsa-miR-621		√
hsa-miR-6501-3p		√
ebv-miR-BART18-5p		√
ebv-miR-BART2-3p		√

[truncated: 4 more sheets: translation prediction, BRLF1 dot plot, biogenesis - branchpoint, primer list ]
